# Supplementary material for: Fall armyworm from a maize multi-peril pest risk perspective
Source: Front Insect Sci. 2022 Dec 19;2:971396. doi: 10.3389/finsc.2022.971396 (PMC10926406; doi:10.3389/finsc.2022.971396)
Supplement: Supplementary file 2 [file DataSheet_2.csv]

XCoord	YCoord	YEAR	RANGE	REGION	EI_PRED	GI_PRED
-95.75000000	49.25000000	2011	Seasonal	NA	0	17
-79.08333333	48.41666667	2020	Seasonal	NA	0	13
-90.41666667	47.75000000	2015	Seasonal	NA	0	16
-69.91666667	47.75000000	2019	Seasonal	NA	0	14
-64.58333333	48.41666667	2017	Seasonal	NA	0	12
-96.75000000	46.91666667	1954	Seasonal	NA	0	25
-88.41666667	47.25000000	1995	Seasonal	NA	0	16
-85.08333333	46.58333333	2003	Seasonal	NA	0	16
-88.25000000	47.41666667	2016	Seasonal	NA	0	15
-64.58333333	46.41666667	2016	Seasonal	NA	0	18
-60.58333333	46.91666667	2018	Seasonal	NA	0	10
-68.25000000	47.41666667	1998	Seasonal	NA	0	14
-81.58333333	45.08333333	2020	Seasonal	NA	0	18
-79.75000000	45.25000000	2020	Seasonal	NA	0	19
-84.91666667	45.91666667	2015	Seasonal	NA	0	20
-87.91666667	45.75000000	1980	Seasonal	NA	0	21
-85.25000000	45.08333333	1995	Seasonal	NA	0	22
-84.25000000	45.58333333	1998	Seasonal	NA	0	21
-84.41666667	45.58333333	1963	Seasonal	NA	0	20
-87.08333333	45.91666667	2012	Seasonal	NA	0	19
-75.91666667	45.41666667	2015	Seasonal	NA	0	22
-73.08333333	45.75000000	2005	Seasonal	NA	0	22
-72.25000000	46.08333333	2005	Seasonal	NA	0	19
-72.41666667	45.58333333	2005	Seasonal	NA	0	19
-67.08333333	45.08333333	2005	Seasonal	NA	0	17
-86.91666667	45.91666667	2017	Seasonal	NA	0	18
-86.58333333	46.25000000	2018	Seasonal	NA	0	17
-78.58333333	45.58333333	2018	Seasonal	NA	0	16
-64.75000000	45.41666667	2018	Seasonal	NA	0	18
-77.91666667	45.08333333	2018	Seasonal	NA	0	18
-78.41666667	45.08333333	2018	Seasonal	NA	0	18
-93.25000000	44.91666667	1900	Seasonal	NA	0	27
-74.91666667	44.91666667	2016	Seasonal	NA	0	22
-73.25000000	44.08333333	2020	Seasonal	NA	0	22
-76.41666667	44.08333333	2020	Seasonal	NA	0	23
-80.25000000	43.75000000	2020	Seasonal	NA	0	20
-74.41666667	44.91666667	2020	Seasonal	NA	0	21
-93.08333333	44.91666667	1909	Seasonal	NA	0	28
-79.75000000	43.75000000	2019	Seasonal	NA	0	24
-78.75000000	44.58333333	2019	Seasonal	NA	0	20
-76.41666667	44.91666667	2009	Seasonal	NA	0	21
-81.41666667	44.58333333	2005	Seasonal	NA	0	19
-75.41666667	44.75000000	2006	Seasonal	NA	0	23
-76.41666667	44.25000000	2019	Seasonal	NA	0	23
-79.41666667	43.75000000	2019	Seasonal	NA	0	26
-90.58333333	43.91666667	2018	Seasonal	NA	0	25
-84.25000000	44.75000000	2018	Seasonal	NA	0	20
-84.58333333	44.91666667	2018	Seasonal	NA	0	20
-78.91666667	43.91666667	2018	Seasonal	NA	0	25
-73.08333333	44.75000000	2016	Seasonal	NA	0	21
-80.08333333	43.91666667	2017	Seasonal	NA	0	20
-63.91666667	44.58333333	1957	Seasonal	NA	0	16
-63.58333333	44.58333333	1952	Seasonal	NA	0	17
-77.25000000	44.41666667	2016	Seasonal	NA	0	22
-80.58333333	43.58333333	2020	Seasonal	NA	0	21
-72.08333333	43.58333333	1977	Seasonal	NA	0	20
-79.41666667	43.58333333	2016	Seasonal	NA	0	26
-91.75000000	43.25000000	2018	Seasonal	NA	0	28
-81.75000000	42.41666667	2020	Seasonal	NA	0	27
-80.58333333	43.41666667	2020	Seasonal	NA	0	22
-72.58333333	43.08333333	2019	Seasonal	NA	0	22
-96.41666667	42.41666667	1920	Seasonal	NA	0	34
-84.41666667	42.75000000	1973	Seasonal	NA	0	26
-84.58333333	42.58333333	1971	Seasonal	NA	0	27
-82.58333333	42.58333333	2015	Seasonal	NA	0	29
-83.91666667	42.58333333	1945	Seasonal	NA	0	27
-85.91666667	42.75000000	1947	Seasonal	NA	0	27
-84.25000000	42.91666667	1969	Seasonal	NA	0	26
-84.41666667	42.58333333	1965	Seasonal	NA	0	27
-82.91666667	42.75000000	1942	Seasonal	NA	0	29
-85.41666667	42.41666667	1964	Seasonal	NA	0	28
-65.58333333	43.58333333	2018	Seasonal	NA	0	10
-82.75000000	43.08333333	2014	Seasonal	NA	0	27
-79.25000000	43.58333333	2007	Seasonal	NA	0	27
-73.75000000	43.25000000	2019	Seasonal	NA	0	24
-76.75000000	42.41666667	2019	Seasonal	NA	0	22
-88.08333333	42.41666667	2018	Seasonal	NA	0	28
-76.08333333	43.08333333	2019	Seasonal	NA	0	25
-80.41666667	42.58333333	2019	Seasonal	NA	0	26
-80.75000000	43.08333333	2010	Seasonal	NA	0	23
-80.08333333	43.58333333	2002	Seasonal	NA	0	22
-84.25000000	43.58333333	1970	Seasonal	NA	0	27
-80.41666667	43.41666667	2016	Seasonal	NA	0	22
-76.41666667	42.41666667	2017	Seasonal	NA	0	23
-72.58333333	42.91666667	2016	Seasonal	NA	0	23
-70.91666667	42.41666667	2016	Seasonal	NA	0	29
-79.91666667	43.58333333	2016	Seasonal	NA	0	24
-87.91666667	43.25000000	2016	Seasonal	NA	0	26
-79.75000000	43.58333333	2016	Seasonal	NA	0	25
-74.08333333	42.75000000	2014	Seasonal	NA	0	23
-81.41666667	43.08333333	2011	Seasonal	NA	0	23
-71.25000000	42.25000000	1877	Seasonal	NA	0	28
-83.08333333	42.25000000	1930	Seasonal	NA	0	30
-73.25000000	41.58333333	1960	Seasonal	NA	0	28
-71.08333333	42.08333333	2015	Seasonal	NA	0	29
-72.25000000	42.25000000	2020	Seasonal	NA	0	25
-70.08333333	41.91666667	1983	Seasonal	NA	0	25
-70.91666667	41.58333333	1983	Seasonal	NA	0	30
-70.58333333	41.75000000	2010	Seasonal	NA	0	27
-72.91666667	41.41666667	2020	Seasonal	NA	0	30
-84.25000000	41.75000000	2009	Seasonal	NA	0	29
-85.91666667	41.91666667	1989	Seasonal	NA	0	29
-86.58333333	41.91666667	1997	Seasonal	NA	0	31
-85.75000000	41.91666667	1998	Seasonal	NA	0	29
-83.91666667	41.75000000	1965	Seasonal	NA	0	30
-70.58333333	41.91666667	2017	Seasonal	NA	0	27
-71.91666667	41.75000000	1960	Seasonal	NA	0	27
-73.41666667	41.58333333	2019	Seasonal	NA	0	28
-87.75000000	41.91666667	2018	Seasonal	NA	0	32
-70.58333333	41.58333333	2010	Seasonal	NA	0	27
-81.58333333	41.58333333	1952	Seasonal	NA	0	29
-80.91666667	41.58333333	1990	Seasonal	NA	0	27
-81.08333333	41.58333333	1985	Seasonal	NA	0	27
-81.41666667	41.58333333	1960	Seasonal	NA	0	28
-88.41666667	41.58333333	2018	Seasonal	NA	0	32
-91.08333333	41.41666667	1957	Seasonal	NA	0	35
-86.25000000	41.91666667	1988	Seasonal	NA	0	30
-84.08333333	41.91666667	1960	Seasonal	NA	0	28
-88.41666667	41.91666667	2017	Seasonal	NA	0	31
-81.08333333	41.75000000	1995	Seasonal	NA	0	27
-81.25000000	41.41666667	1985	Seasonal	NA	0	27
-71.91666667	41.41666667	1924	Seasonal	NA	0	28
-72.91666667	41.25000000	1977	Seasonal	NA	0	31
-71.41666667	41.75000000	1912	Seasonal	NA	0	28
-73.08333333	41.41666667	1975	Seasonal	NA	0	30
-71.75000000	41.41666667	1975	Seasonal	NA	0	28
-72.08333333	42.08333333	1977	Seasonal	NA	0	25
-73.58333333	41.08333333	1938	Seasonal	NA	0	32
-72.08333333	41.91666667	1982	Seasonal	NA	0	26
-70.58333333	41.41666667	1944	Seasonal	NA	0	27
-70.75000000	41.41666667	1973	Seasonal	NA	0	28
-73.91666667	41.08333333	1952	Seasonal	NA	0	34
-89.08333333	42.25000000	2014	Seasonal	NA	0	30
-79.08333333	41.91666667	2016	Seasonal	NA	0	22
-76.25000000	41.41666667	1998	Seasonal	NA	0	21
-75.41666667	41.41666667	2002	Seasonal	NA	0	22
-78.25000000	41.58333333	2014	Seasonal	NA	0	22
-75.25000000	41.91666667	2014	Seasonal	NA	0	22
-77.25000000	41.08333333	2015	Seasonal	NA	0	26
-80.25000000	42.08333333	2015	Seasonal	NA	0	27
-79.75000000	42.25000000	2015	Seasonal	NA	0	25
-77.08333333	41.25000000	2015	Seasonal	NA	0	28
-76.91666667	41.25000000	2015	Seasonal	NA	0	28
-76.75000000	41.25000000	2015	Seasonal	NA	0	28
-94.91666667	40.41666667	2018	Seasonal	NA	0	35
-82.75000000	40.75000000	2020	Seasonal	NA	0	29
-73.75000000	40.58333333	2020	Seasonal	NA	0	36
-72.75000000	40.91666667	2020	Seasonal	NA	0	30
-74.58333333	40.75000000	2015	Seasonal	NA	0	30
-95.08333333	40.75000000	1914	Seasonal	NA	0	35
-73.91666667	40.58333333	2019	Seasonal	NA	0	36
-75.41666667	40.08333333	2019	Seasonal	NA	0	35
-75.41666667	39.91666667	2019	Seasonal	NA	0	37
-100.91666667	40.58333333	2015	Seasonal	NA	0	29
-74.41666667	40.58333333	2010	Seasonal	NA	0	34
-83.91666667	39.75000000	1986	Seasonal	NA	0	34
-81.25000000	40.91666667	2012	Seasonal	NA	0	29
-73.91666667	40.75000000	2018	Seasonal	NA	0	37
-106.91666667	40.25000000	1991	Seasonal	NA	0	11
-79.58333333	40.75000000	2018	Seasonal	NA	0	28
-79.91666667	40.41666667	2018	Seasonal	NA	0	31
-73.75000000	40.91666667	2010	Seasonal	NA	0	35
-74.25000000	40.25000000	1955	Seasonal	NA	0	34
-106.25000000	40.91666667	1979	Seasonal	NA	0	10
-73.25000000	40.75000000	1956	Seasonal	NA	0	33
-73.41666667	40.75000000	1951	Seasonal	NA	0	33
-73.91666667	40.91666667	1957	Seasonal	NA	0	35
-75.58333333	39.75000000	1911	Seasonal	NA	0	37
-84.25000000	39.75000000	2016	Seasonal	NA	0	36
-81.75000000	40.75000000	2012	Seasonal	NA	0	30
-76.41666667	40.25000000	2016	Seasonal	NA	0	32
-76.58333333	40.41666667	2016	Seasonal	NA	0	32
-76.75000000	40.58333333	2016	Seasonal	NA	0	30
-76.75000000	40.75000000	1996	Seasonal	NA	0	30
-77.08333333	40.75000000	1995	Seasonal	NA	0	31
-75.58333333	40.41666667	2015	Seasonal	NA	0	31
-75.91666667	40.75000000	2015	Seasonal	NA	0	27
-75.08333333	39.91666667	2015	Seasonal	NA	0	38
-88.58333333	40.25000000	2015	Seasonal	NA	0	36
-79.25000000	40.58333333	2016	Seasonal	NA	0	28
-78.25000000	40.25000000	2015	Seasonal	NA	0	29
-78.25000000	40.41666667	2015	Seasonal	NA	0	29
-78.25000000	40.58333333	2015	Seasonal	NA	0	28
-77.91666667	40.75000000	2015	Seasonal	NA	0	28
-78.08333333	40.75000000	2015	Seasonal	NA	0	27
-79.91666667	40.08333333	2015	Seasonal	NA	0	32
-76.25000000	40.08333333	2015	Seasonal	NA	0	34
-76.25000000	39.91666667	2015	Seasonal	NA	0	34
-75.75000000	40.75000000	2015	Seasonal	NA	0	29
-75.41666667	40.25000000	2015	Seasonal	NA	0	34
-75.25000000	40.75000000	2015	Seasonal	NA	0	31
-76.25000000	40.91666667	2015	Seasonal	NA	0	25
-76.58333333	40.58333333	2015	Seasonal	NA	0	29
-74.58333333	39.58333333	1975	Seasonal	NA	0	36
-77.25000000	38.91666667	2019	Seasonal	NA	0	39
-77.58333333	39.58333333	2016	Seasonal	NA	0	33
-76.75000000	39.08333333	2016	Seasonal	NA	0	40
-77.41666667	38.91666667	2014	Seasonal	NA	0	39
-75.41666667	38.75000000	2020	Seasonal	NA	0	39
-76.75000000	39.25000000	2020	Seasonal	NA	0	39
-79.25000000	39.41666667	2020	Seasonal	NA	0	25
-89.91666667	38.75000000	2020	Seasonal	NA	0	41
-82.58333333	39.25000000	1975	Seasonal	NA	0	34
-78.91666667	38.41666667	2017	Seasonal	NA	0	35
-76.58333333	39.08333333	2018	Seasonal	NA	0	41
-104.58333333	38.75000000	2019	Seasonal	NA	0	22
-96.58333333	39.08333333	2003	Seasonal	NA	0	40
-96.75000000	39.25000000	2003	Seasonal	NA	0	40
-84.58333333	39.08333333	2018	Seasonal	NA	0	37
-90.58333333	38.91666667	2017	Seasonal	NA	0	41
-92.41666667	38.91666667	1997	Seasonal	NA	0	41
-84.58333333	39.25000000	2012	Seasonal	NA	0	37
-77.08333333	38.91666667	2017	Seasonal	NA	0	40
-90.25000000	38.58333333	2017	Seasonal	NA	0	42
-74.75000000	39.25000000	1975	Seasonal	NA	0	37
-74.91666667	39.25000000	1977	Seasonal	NA	0	38
-76.58333333	39.25000000	2016	Seasonal	NA	0	42
-76.91666667	38.91666667	2014	Seasonal	NA	0	40
-122.91666667	38.41666667	2012	Seasonal	NA	0	24
-79.41666667	39.41666667	2015	Seasonal	NA	0	23
-87.58333333	37.08333333	2020	Seasonal	NA	0	45
-104.58333333	38.25000000	2015	Seasonal	NA	0	18
99.25000000	37.41666667	2005	Invaded	AP	0	5
96.58333333	37.25000000	2005	Invaded	AP	0	12
-99.25000000	37.58333333	2005	Seasonal	NA	0	36
-87.25000000	37.25000000	2018	Seasonal	NA	0	44
-80.08333333	37.41666667	1982	Seasonal	NA	0	38
-80.25000000	37.25000000	1981	Seasonal	NA	0	34
-80.08333333	37.08333333	1981	Seasonal	NA	0	39
-77.58333333	37.58333333	2016	Seasonal	NA	0	43
-88.91666667	37.41666667	2012	Seasonal	NA	0	44
-75.25000000	38.08333333	2014	Seasonal	NA	0	41
-77.58333333	37.41666667	2016	Seasonal	NA	0	44
-86.08333333	37.41666667	2015	Seasonal	NA	0	42
-84.08333333	37.08333333	2015	Seasonal	NA	0	39
-77.41666667	37.58333333	2015	Seasonal	NA	0	45
-94.25000000	36.08333333	2018	Seasonal	NA	0	44
-94.08333333	36.41666667	2015	Seasonal	NA	0	44
-95.91666667	36.08333333	2020	Seasonal	NA	0	46
-78.91666667	36.08333333	2019	Seasonal	NA	0	47
-86.08333333	35.91666667	1999	Seasonal	NA	0	44
-96.08333333	36.08333333	2014	Seasonal	NA	0	45
-94.41666667	36.25000000	2014	Seasonal	NA	0	45
-86.58333333	36.08333333	2011	Seasonal	NA	0	46
-95.25000000	36.58333333	2005	Seasonal	NA	0	46
-95.91666667	36.75000000	2006	Seasonal	NA	0	45
-100.58333333	36.75000000	2006	Seasonal	NA	0	31
-94.91666667	36.75000000	2006	Seasonal	NA	0	46
-95.91666667	36.25000000	2007	Seasonal	NA	0	46
-96.91666667	36.75000000	2010	Seasonal	NA	0	44
-112.08333333	36.08333333	2002	Seasonal	NA	0	13
-78.58333333	35.75000000	1915	Seasonal	NA	0	50
-79.08333333	35.75000000	2016	Seasonal	NA	0	49
-76.58333333	35.91666667	2011	Seasonal	NA	0	51
-86.75000000	34.58333333	2020	Seasonal	NA	0	49
-97.41666667	35.25000000	2018	Seasonal	NA	0	44
-94.25000000	35.41666667	2017	Seasonal	NA	0	48
-101.08333333	34.41666667	2020	Seasonal	NA	0	36
-80.08333333	34.75000000	2020	Seasonal	NA	0	52
-82.25000000	34.91666667	2020	Seasonal	NA	0	50
-82.58333333	35.58333333	2020	Seasonal	NA	0	35
-82.41666667	35.58333333	2018	Seasonal	NA	0	35
-116.91666667	34.41666667	2004	Seasonal	NA	0	16
-85.91666667	35.25000000	1929	Seasonal	NA	0	43
-98.25000000	34.75000000	2014	Seasonal	NA	0	43
-80.58333333	35.41666667	2012	Seasonal	NA	0	49
-99.25000000	35.41666667	2005	Seasonal	NA	0	39
-98.91666667	34.75000000	2005	Seasonal	NA	0	38
-106.41666667	35.08333333	2006	Seasonal	NA	0	17
-106.75000000	34.75000000	2006	Seasonal	NA	0	14
-96.58333333	34.41666667	2010	Seasonal	NA	0	47
-85.58333333	34.41666667	1992	Seasonal	NA	0	47
-86.25000000	34.75000000	1998	Seasonal	NA	0	47
-88.25000000	34.58333333	1998	Seasonal	NA	0	49
-86.75000000	34.75000000	2019	Seasonal	NA	0	49
-86.41666667	34.58333333	2019	Seasonal	NA	0	49
-94.25000000	35.25000000	2018	Seasonal	NA	0	47
-85.08333333	34.91666667	2015	Seasonal	NA	0	47
-80.75000000	35.25000000	2018	Seasonal	NA	0	49
-103.25000000	34.41666667	1969	Seasonal	NA	0	27
-80.75000000	35.08333333	2018	Seasonal	NA	0	49
-92.41666667	34.58333333	2018	Seasonal	NA	0	51
-93.91666667	34.41666667	2017	Seasonal	NA	0	47
-97.58333333	35.58333333	2017	Seasonal	NA	0	44
-96.75000000	33.08333333	2020	Seasonal	NA	0	48
-86.08333333	34.25000000	2016	Seasonal	NA	0	49
-87.75000000	33.41666667	2016	Seasonal	NA	0	52
-97.08333333	33.25000000	2020	Seasonal	NA	0	47
-97.08333333	33.08333333	2020	Seasonal	NA	0	47
-77.91666667	34.25000000	2020	Seasonal	NA	0	55
-84.41666667	33.75000000	2020	Seasonal	NA	0	51
-96.91666667	33.08333333	2020	Seasonal	NA	0	47
-89.25000000	33.41666667	2020	Seasonal	NA	0	53
-97.25000000	33.25000000	2020	Seasonal	NA	0	47
-97.58333333	33.41666667	2020	Seasonal	NA	0	45
-84.25000000	34.25000000	2020	Seasonal	NA	0	46
-98.58333333	33.91666667	2020	Seasonal	NA	0	40
-86.75000000	33.75000000	2020	Seasonal	NA	0	52
-88.75000000	33.58333333	2016	Seasonal	NA	0	53
-101.08333333	33.58333333	2020	Seasonal	NA	0	37
-83.41666667	33.91666667	1929	Seasonal	NA	0	52
-78.08333333	33.91666667	2018	Seasonal	NA	0	55
-100.25000000	33.08333333	2015	Seasonal	NA	0	38
-94.75000000	33.08333333	2012	Seasonal	NA	0	53
-83.58333333	33.91666667	1977	Seasonal	NA	0	52
-81.91666667	33.41666667	2005	Seasonal	NA	0	54
-83.58333333	33.75000000	1980	Seasonal	NA	0	53
-84.25000000	33.25000000	1977	Seasonal	NA	0	53
-112.08333333	33.41666667	1980	Seasonal	NA	4	13
-85.25000000	34.25000000	1980	Seasonal	NA	0	49
-83.08333333	34.25000000	1978	Seasonal	NA	0	51
-80.91666667	34.08333333	2018	Seasonal	NA	0	55
-97.08333333	33.58333333	2019	Seasonal	NA	0	46
-101.91666667	33.41666667	2019	Seasonal	NA	0	34
-87.41666667	33.25000000	2018	Seasonal	NA	0	53
-87.58333333	33.25000000	2018	Seasonal	NA	0	53
-88.75000000	33.41666667	1982	Seasonal	NA	0	53
-88.75000000	34.25000000	2010	Seasonal	NA	0	51
-90.08333333	33.75000000	1991	Seasonal	NA	0	52
-90.91666667	33.41666667	1985	Seasonal	NA	0	53
-87.08333333	33.08333333	2005	Seasonal	NA	0	54
-95.41666667	34.08333333	2019	Seasonal	NA	0	50
-101.91666667	33.58333333	2017	Seasonal	NA	0	34
-80.75000000	33.75000000	2010	Seasonal	NA	0	56
-80.58333333	33.75000000	2010	Seasonal	NA	0	56
-80.91666667	33.75000000	2010	Seasonal	NA	0	56
-80.75000000	33.91666667	2010	Seasonal	NA	0	56
-97.08333333	33.75000000	2018	Seasonal	NA	0	46
-101.75000000	33.58333333	2018	Seasonal	NA	0	35
-98.41666667	33.75000000	2018	Seasonal	NA	0	42
-96.58333333	33.08333333	2018	Seasonal	NA	0	48
-98.25000000	33.75000000	2018	Seasonal	NA	0	42
-97.58333333	33.25000000	2018	Seasonal	NA	0	45
-96.08333333	33.41666667	2018	Seasonal	NA	0	49
-96.75000000	33.41666667	2018	Seasonal	NA	0	48
-101.75000000	33.41666667	2018	Seasonal	NA	0	35
-83.41666667	33.75000000	2016	Seasonal	NA	0	53
-96.75000000	33.25000000	2016	Seasonal	NA	0	48
-79.41666667	33.08333333	1967	Seasonal	NA	14	59
-83.91666667	33.08333333	1957	Seasonal	NA	0	55
-86.75000000	33.41666667	2016	Seasonal	NA	0	53
-86.75000000	33.58333333	2016	Seasonal	NA	0	52
-97.41666667	32.91666667	2020	Seasonal	NA	0	46
-97.25000000	32.91666667	2018	Seasonal	NA	0	47
-97.41666667	32.75000000	2020	Seasonal	NA	0	46
-97.25000000	32.75000000	2018	Seasonal	NA	2	47
-90.08333333	32.25000000	2020	Seasonal	NA	0	56
-96.75000000	32.91666667	2017	Seasonal	NA	0	48
-97.25000000	32.58333333	2020	Seasonal	NA	1	47
-97.58333333	32.75000000	2020	Seasonal	NA	0	46
-96.91666667	32.75000000	2020	Seasonal	NA	3	47
-97.08333333	32.75000000	2020	Seasonal	NA	4	47
-117.25000000	32.75000000	2020	Seasonal	NA	51	52
-97.08333333	31.75000000	2020	Seasonal	NA	10	48
-109.41666667	32.08333333	2013	Seasonal	NA	0	24
-94.75000000	32.25000000	2020	Seasonal	NA	0	55
-79.91666667	32.75000000	2020	Seasonal	NA	37	61
-97.58333333	31.75000000	2020	Seasonal	NA	0	47
-110.91666667	32.25000000	1961	Seasonal	NA	3	18
-115.08333333	32.91666667	2007	Seasonal	NA	3	9
-106.41666667	32.75000000	2007	Seasonal	NA	0	14
-104.58333333	32.08333333	2010	Seasonal	NA	0	21
-96.58333333	31.75000000	2017	Seasonal	NA	8	48
-86.41666667	32.58333333	2018	Seasonal	NA	0	56
-97.08333333	32.91666667	2019	Seasonal	NA	1	47
-98.08333333	31.75000000	2015	Seasonal	NA	0	46
-94.08333333	32.75000000	2014	Seasonal	NA	3	55
-93.75000000	32.25000000	2014	Seasonal	NA	1	55
-93.75000000	32.41666667	2012	Seasonal	NA	5	55
-94.75000000	32.58333333	1972	Seasonal	NA	0	54
-94.91666667	32.41666667	1977	Seasonal	NA	0	54
-84.25000000	32.08333333	2006	Seasonal	NA	3	59
-97.41666667	32.58333333	2019	Seasonal	NA	0	46
-87.75000000	32.91666667	2016	Seasonal	NA	0	54
-90.91666667	32.25000000	1969	Seasonal	NA	6	57
-90.25000000	32.41666667	1998	Seasonal	NA	0	55
-91.08333333	31.91666667	2007	Seasonal	NA	3	57
-93.58333333	32.41666667	1996	Seasonal	NA	0	55
-87.41666667	31.75000000	1995	Seasonal	NA	0	57
-79.75000000	32.91666667	2017	Seasonal	NA	26	60
-96.58333333	32.25000000	2019	Seasonal	NA	3	47
-90.08333333	32.41666667	2019	Seasonal	NA	0	55
-86.91666667	32.75000000	2019	Seasonal	NA	0	55
-83.91666667	32.91666667	2018	Seasonal	NA	0	56
-98.25000000	32.08333333	2018	Seasonal	NA	0	46
-96.91666667	32.58333333	2018	Seasonal	NA	1	47
-97.08333333	32.58333333	2018	Seasonal	NA	2	47
-95.25000000	31.75000000	2018	Seasonal	NA	16	55
-106.75000000	32.25000000	2012	Seasonal	NA	0	17
-106.25000000	32.91666667	2007	Seasonal	NA	0	15
-107.75000000	32.25000000	1974	Seasonal	NA	0	15
-104.25000000	32.41666667	1966	Seasonal	NA	0	20
-96.58333333	32.75000000	2018	Seasonal	NA	0	47
-96.91666667	32.91666667	2018	Seasonal	NA	1	47
-96.58333333	32.91666667	2018	Seasonal	NA	0	48
-97.08333333	32.25000000	2018	Seasonal	NA	1	47
-96.75000000	32.75000000	2018	Seasonal	NA	0	47
-98.08333333	32.25000000	2018	Seasonal	NA	0	45
-102.08333333	31.91666667	2018	Seasonal	NA	0	28
-96.91666667	32.41666667	2017	Seasonal	NA	1	47
-82.41666667	32.58333333	2002	Seasonal	NA	2	58
-87.41666667	32.91666667	2009	Seasonal	NA	0	55
-110.91666667	31.75000000	1957	Seasonal	NA	0	29
-116.91666667	32.91666667	2016	Seasonal	NA	18	33
-86.25000000	32.41666667	2016	Seasonal	NA	1	57
-94.41666667	32.75000000	2015	Seasonal	NA	0	54
-116.41666667	32.91666667	2000	Seasonal	NA	0	20
-94.58333333	32.58333333	2015	Seasonal	NA	0	55
-98.25000000	31.58333333	2018	Seasonal	NA	0	46
-97.75000000	30.58333333	2021	Seasonal	NA	19	52
-90.91666667	30.41666667	2021	Seasonal	NA	36	63
-97.75000000	30.41666667	2020	Seasonal	NA	25	53
-97.58333333	30.41666667	2020	Seasonal	NA	25	53
-97.75000000	30.75000000	2020	Seasonal	NA	16	51
-97.58333333	31.08333333	2020	Seasonal	NA	12	50
-97.91666667	30.41666667	2020	Seasonal	NA	21	53
-95.75000000	30.58333333	2020	Seasonal	NA	31	58
-97.41666667	30.41666667	2020	Seasonal	NA	25	54
-96.91666667	30.75000000	2020	Seasonal	NA	30	54
-97.58333333	30.58333333	2020	Seasonal	NA	18	52
-95.91666667	30.91666667	2020	Seasonal	NA	26	56
-97.91666667	30.58333333	2020	Seasonal	NA	18	52
-97.41666667	31.25000000	2020	Seasonal	NA	11	49
-97.75000000	31.08333333	2020	Seasonal	NA	14	50
-97.41666667	31.08333333	2020	Seasonal	NA	13	50
-92.08333333	30.41666667	2020	Seasonal	NA	38	63
-95.58333333	30.75000000	2020	Seasonal	NA	25	58
-110.25000000	31.41666667	1985	Seasonal	NA	0	31
-95.41666667	30.75000000	2019	Seasonal	NA	20	58
-103.58333333	30.41666667	2014	Seasonal	NA	0	26
-88.91666667	30.41666667	1964	Seasonal	NA	49	64
-94.41666667	31.08333333	2014	Seasonal	NA	11	58
-103.91666667	30.58333333	2014	Seasonal	NA	0	26
-96.91666667	30.41666667	2013	Seasonal	NA	31	56
-84.08333333	31.58333333	2006	Seasonal	NA	19	61
-81.25000000	31.41666667	1986	Seasonal	NA	41	63
-82.91666667	30.91666667	1982	Seasonal	NA	30	62
-89.08333333	30.41666667	1998	Seasonal	NA	50	64
-88.75000000	30.41666667	1977	Seasonal	NA	47	63
-93.08333333	31.58333333	2012	Seasonal	NA	9	57
-89.58333333	30.58333333	2012	Seasonal	NA	35	62
-84.08333333	30.91666667	2011	Seasonal	NA	30	62
-89.25000000	30.75000000	1993	Seasonal	NA	30	61
-87.75000000	30.41666667	2000	Seasonal	NA	49	64
-97.25000000	30.91666667	2019	Seasonal	NA	19	52
-98.58333333	31.25000000	2019	Seasonal	NA	0	47
-96.91666667	30.91666667	2019	Seasonal	NA	27	53
-93.25000000	31.08333333	2019	Seasonal	NA	11	59
-84.41666667	30.41666667	2019	Seasonal	NA	34	63
-88.08333333	30.41666667	2018	Seasonal	NA	48	64
-95.41666667	30.41666667	2018	Seasonal	NA	27	59
-100.58333333	30.58333333	2018	Seasonal	NA	0	41
-92.41666667	30.58333333	2018	Seasonal	NA	35	62
-102.08333333	30.91666667	2018	Seasonal	NA	0	29
-96.41666667	30.58333333	2018	Seasonal	NA	36	55
-97.58333333	31.58333333	2018	Seasonal	NA	1	48
-95.08333333	31.58333333	2018	Seasonal	NA	13	56
-97.58333333	30.91666667	2018	Seasonal	NA	14	51
-89.25000000	31.25000000	2018	Seasonal	NA	8	58
-98.41666667	30.58333333	2017	Seasonal	NA	4	50
-84.25000000	30.58333333	2011	Seasonal	NA	32	63
-92.08333333	30.58333333	2016	Seasonal	NA	35	62
-87.08333333	30.41666667	2012	Seasonal	NA	50	65
-84.25000000	30.41666667	2014	Seasonal	NA	34	63
-97.75000000	30.25000000	2020	Seasonal	NA	30	54
-93.25000000	30.25000000	1993	Seasonal	NA	42	64
-89.41666667	30.25000000	1978	Seasonal	NA	46	64
-97.25000000	30.25000000	2019	Seasonal	NA	27	55
-98.25000000	30.25000000	2018	Seasonal	NA	15	54
-94.75000000	30.08333333	2021	Seasonal	NA	48	63
-94.91666667	30.08333333	2021	Seasonal	NA	47	64
-82.08333333	29.75000000	2019	Seasonal	NA	59	68
-100.91666667	29.75000000	2017	Seasonal	NA	18	41
-94.91666667	29.41666667	2021	Seasonal	NA	67	70
-98.58333333	29.58333333	2020	Seasonal	NA	39	56
-98.08333333	30.25000000	2020	Seasonal	NA	20	54
-96.91666667	29.91666667	2020	Seasonal	NA	36	59
-81.08333333	29.25000000	2019	Seasonal	NA	74	74
-99.75000000	29.25000000	2020	Seasonal	NA	27	49
-97.91666667	30.25000000	2020	Seasonal	NA	26	54
-99.41666667	30.08333333	2020	Seasonal	NA	0	54
-98.41666667	29.75000000	2020	Seasonal	NA	35	56
-98.25000000	29.25000000	2020	Seasonal	NA	35	56
-95.25000000	29.08333333	2020	Seasonal	NA	41	63
-98.41666667	29.41666667	2020	Seasonal	NA	39	56
-97.75000000	29.91666667	2020	Seasonal	NA	30	54
-95.58333333	29.75000000	2020	Seasonal	NA	55	66
-95.41666667	29.75000000	2020	Seasonal	NA	59	67
-97.08333333	29.91666667	2020	Seasonal	NA	35	58
-99.75000000	29.58333333	2020	Seasonal	NA	16	52
-81.25000000	29.91666667	2020	Seasonal	NA	69	72
-97.58333333	30.25000000	2020	Seasonal	NA	30	54
-95.75000000	29.75000000	2020	Seasonal	NA	50	64
-98.08333333	29.25000000	2020	Seasonal	NA	38	57
-96.08333333	29.75000000	2020	Seasonal	NA	42	62
-94.91666667	29.25000000	2020	Seasonal	NA	41	63
-97.25000000	30.08333333	2020	Seasonal	NA	30	57
-85.25000000	29.75000000	2020	Seasonal	NA	57	66
-97.58333333	29.58333333	2020	Seasonal	NA	35	57
-95.75000000	30.08333333	2020	Seasonal	NA	44	62
-95.41666667	29.08333333	2020	Seasonal	NA	61	68
-103.25000000	30.08333333	2020	Seasonal	NA	0	25
-104.41666667	29.91666667	2020	Seasonal	NA	0	19
-98.41666667	29.58333333	2020	Seasonal	NA	39	56
-95.08333333	29.58333333	2020	Seasonal	NA	62	68
-101.08333333	29.91666667	2020	Seasonal	NA	13	38
-92.08333333	30.08333333	2013	Seasonal	NA	48	64
-82.58333333	29.75000000	2019	Seasonal	NA	52	67
-97.41666667	30.08333333	2018	Seasonal	NA	30	56
-90.08333333	29.91666667	1971	Seasonal	NA	60	68
-90.41666667	30.08333333	1971	Seasonal	NA	56	66
-102.91666667	29.58333333	1966	Seasonal	NA	3	23
-95.58333333	29.41666667	2020	Seasonal	NA	55	66
-95.08333333	29.41666667	2019	Seasonal	NA	65	69
-98.41666667	30.08333333	2018	Seasonal	NA	19	55
-97.91666667	29.58333333	2017	Seasonal	NA	35	57
-94.08333333	30.08333333	2015	Seasonal	NA	49	64
-102.41666667	30.08333333	2014	Seasonal	NA	0	24
-99.75000000	29.41666667	2013	Seasonal	NA	23	51
-94.75000000	29.75000000	2019	Seasonal	NA	60	68
-95.08333333	29.91666667	2019	Seasonal	NA	55	66
-87.75000000	30.25000000	2000	Seasonal	NA	55	65
-93.08333333	29.91666667	1993	Seasonal	NA	57	66
-96.75000000	30.08333333	2019	Seasonal	NA	35	58
-95.91666667	29.58333333	2019	Seasonal	NA	48	64
-95.58333333	29.08333333	2019	Seasonal	NA	60	68
-102.91666667	29.25000000	2019	Seasonal	NA	7	23
-98.41666667	29.25000000	2019	Seasonal	NA	37	56
-82.25000000	29.75000000	2018	Seasonal	NA	55	68
-98.25000000	29.41666667	2018	Seasonal	NA	36	56
-98.58333333	29.41666667	2018	Seasonal	NA	41	55
-98.25000000	29.58333333	2018	Seasonal	NA	37	56
-97.41666667	30.25000000	2018	Seasonal	NA	29	54
-97.91666667	30.08333333	2018	Seasonal	NA	27	54
-95.75000000	29.58333333	2018	Seasonal	NA	52	65
-95.08333333	29.75000000	2018	Seasonal	NA	59	67
-93.91666667	30.25000000	2018	Seasonal	NA	34	62
-97.91666667	29.91666667	2017	Seasonal	NA	29	54
-100.08333333	29.58333333	2017	Seasonal	NA	13	51
-102.08333333	30.25000000	1953	Seasonal	NA	0	28
-99.08333333	29.75000000	2012	Seasonal	NA	25	56
-82.41666667	29.75000000	2011	Seasonal	NA	53	67
-95.58333333	28.91666667	2021	Seasonal	NA	63	69
-97.25000000	27.91666667	2020	Native	NA	74	74
-80.91666667	28.41666667	2020	Native	NA	78	78
-97.41666667	27.75000000	2020	Native	NA	75	75
-82.58333333	28.08333333	2020	Native	NA	77	77
-98.25000000	28.58333333	2020	Native	NA	45	57
-97.75000000	27.91666667	2020	Native	NA	66	69
-97.91666667	28.08333333	2020	Native	NA	61	65
-98.08333333	27.91666667	2020	Native	NA	60	64
-97.41666667	28.58333333	2020	Native	NA	61	67
-97.08333333	28.08333333	2019	Native	NA	74	74
-96.91666667	28.41666667	2019	Native	NA	70	73
-97.25000000	28.25000000	2019	Native	NA	69	72
-96.75000000	28.25000000	2019	Native	NA	72	73
-97.08333333	28.75000000	2019	Seasonal	NA	62	68
-99.41666667	28.25000000	2019	Native	NA	38	45
-81.41666667	28.58333333	2018	Native	NA	76	76
-98.58333333	27.91666667	2018	Native	NA	47	57
-98.41666667	28.41666667	2018	Native	NA	45	56
-98.25000000	28.08333333	2018	Native	NA	53	60
-81.58333333	28.41666667	2015	Native	NA	76	76
-81.58333333	28.08333333	2017	Native	NA	75	75
-80.75000000	28.41666667	2016	Native	NA	78	78
-81.75000000	28.08333333	2016	Native	NA	74	74
-97.41666667	27.58333333	2021	Native	NA	75	75
-97.25000000	27.58333333	2020	Native	NA	76	76
-82.41666667	27.58333333	2020	Native	NA	75	75
-81.41666667	27.25000000	1961	Native	NA	75	75
-82.41666667	27.25000000	1952	Native	NA	76	76
-99.08333333	26.58333333	2020	Native	C&SA	50	51
-97.75000000	27.25000000	2020	Native	NA	72	72
-97.91666667	27.58333333	2020	Native	NA	68	68
-100.58333333	27.08333333	2020	Native	C&SA	29	33
-97.41666667	27.41666667	2020	Native	NA	75	75
-80.08333333	26.41666667	2020	Native	NA	84	84
-98.41666667	26.41666667	2019	Native	NA	62	63
-98.08333333	27.25000000	2013	Native	NA	65	66
-82.41666667	27.41666667	2019	Native	NA	75	75
-81.75000000	26.58333333	1960	Native	NA	77	77
-102.08333333	26.75000000	2011	Native	C&SA	13	24
-102.08333333	26.91666667	2011	Native	C&SA	13	22
-81.25000000	26.58333333	2010	Native	NA	78	78
-80.58333333	26.75000000	2010	Native	NA	80	80
-81.08333333	26.91666667	2010	Native	NA	79	79
-97.58333333	26.25000000	2017	Native	NA	78	78
-98.25000000	26.25000000	2020	Native	NA	66	66
-98.41666667	26.25000000	2020	Native	NA	63	63
-97.58333333	25.91666667	2020	Native	NA	77	77
-97.41666667	25.91666667	2020	Native	NA	79	79
-80.58333333	26.08333333	2020	Native	NA	83	83
-97.75000000	26.08333333	2017	Native	NA	76	76
-100.58333333	25.75000000	2019	Native	C&SA	28	43
-98.08333333	26.25000000	2013	Native	NA	70	70
-80.41666667	25.25000000	1982	Native	NA	86	86
-97.91666667	26.08333333	2019	Native	NA	74	74
-98.08333333	26.08333333	2019	Native	NA	70	70
-80.41666667	25.58333333	1986	Native	NA	83	83
-100.25000000	25.75000000	2017	Native	C&SA	58	60
-80.41666667	25.41666667	1948	Native	NA	84	84
-80.58333333	25.58333333	2010	Native	NA	83	83
-104.58333333	24.08333333	2020	Native	C&SA	15	42
123.75000000	24.41666667	2020	Invaded	AP	72	72
121.25000000	24.08333333	2020	Invaded	AP	4	16
-99.58333333	24.75000000	2015	Native	C&SA	64	66
120.25000000	23.08333333	2021	Invaded	AP	70	70
88.41666667	22.91666667	2019	Invaded	AP	61	61
120.75000000	23.41666667	2019	Invaded	AP	26	28
73.75000000	23.41666667	2019	Invaded	AP	32	34
74.25000000	23.25000000	2019	Invaded	AP	35	36
-106.41666667	23.25000000	2019	Native	C&SA	79	79
-105.75000000	22.75000000	2019	Native	C&SA	77	77
-100.91666667	22.25000000	2016	Native	C&SA	22	35
-101.91666667	21.91666667	2020	Native	C&SA	2	39
-100.75000000	20.08333333	2020	Native	C&SA	17	41
-103.25000000	20.25000000	2019	Native	C&SA	31	45
-89.41666667	20.08333333	2009	Native	C&SA	77	77
-99.91666667	19.75000000	0	Native	C&SA	0	31
-96.91666667	19.91666667	0	Native	C&SA	61	61
-96.08333333	19.08333333	1971	Native	C&SA	84	84
-99.25000000	18.91666667	1963	Native	C&SA	55	55
-99.41666667	18.58333333	2018	Native	C&SA	58	58
-99.08333333	19.25000000	2017	Native	C&SA	0	31
-99.25000000	19.25000000	2017	Native	C&SA	0	26
-68.75000000	18.75000000	1994	Native	C&SA	97	97
-97.41666667	18.41666667	0	Native	C&SA	46	51
-66.41666667	18.25000000	2005	Native	C&SA	83	83
-89.41666667	17.91666667	2006	Native	C&SA	93	93
-88.58333333	18.25000000	2008	Native	C&SA	91	91
-66.41666667	18.08333333	2010	Native	C&SA	91	91
-61.25000000	16.25000000	1982	Native	C&SA	99	99
-61.75000000	16.25000000	1983	Native	C&SA	82	82
-61.41666667	16.41666667	1982	Native	C&SA	97	97
-61.75000000	16.08333333	1983	Native	C&SA	72	72
-61.41666667	16.25000000	1983	Native	C&SA	96	96
-61.58333333	16.25000000	0	Native	C&SA	90	90
-61.58333333	16.08333333	0	Native	C&SA	78	78
-23.75000000	15.08333333	2019	Invaded	AF	85	85
-60.91666667	14.58333333	2014	Native	C&SA	91	91
-60.91666667	14.41666667	2016	Native	C&SA	92	92
-60.91666667	14.75000000	2014	Native	C&SA	89	89
-61.41666667	15.41666667	1954	Native	C&SA	75	75
-61.08333333	14.75000000	0	Native	C&SA	74	74
-91.25000000	14.75000000	0	Native	C&SA	31	38
75.41666667	13.58333333	2018	Invaded	AP	57	57
-86.75000000	14.08333333	2002	Native	C&SA	81	81
-86.91666667	13.91666667	2002	Native	C&SA	75	75
37.41666667	11.75000000	0	Invaded	AF	39	39
79.08333333	12.08333333	2019	Invaded	AP	61	61
78.91666667	11.75000000	2019	Invaded	AP	61	61
37.25000000	10.58333333	0	Invaded	AF	41	41
37.25000000	10.75000000	0	Invaded	AF	41	41
37.08333333	10.75000000	0	Invaded	AF	39	41
76.58333333	11.08333333	2019	Invaded	AP	80	80
77.25000000	10.41666667	2019	Invaded	AP	81	81
79.08333333	11.08333333	2019	Invaded	AP	64	64
78.58333333	11.08333333	2019	Invaded	AP	60	60
-85.41666667	10.91666667	2007	Native	C&SA	73	73
-85.25000000	10.91666667	2008	Native	C&SA	75	75
-85.58333333	10.75000000	2008	Native	C&SA	75	75
-85.41666667	11.08333333	2006	Native	C&SA	75	75
-61.41666667	10.58333333	1970	Native	C&SA	90	90
-85.58333333	10.91666667	1987	Native	C&SA	76	76
-84.75000000	10.91666667	1992	Native	C&SA	77	77
-83.75000000	10.58333333	1991	Native	C&SA	45	45
-85.41666667	10.41666667	2000	Native	C&SA	71	71
-84.08333333	10.41666667	1985	Native	C&SA	52	52
-85.41666667	10.75000000	1979	Native	C&SA	76	76
-85.25000000	10.75000000	1979	Native	C&SA	74	74
-84.91666667	10.58333333	1994	Native	C&SA	63	63
-85.75000000	10.91666667	1993	Native	C&SA	77	77
-84.75000000	10.25000000	1978	Native	C&SA	63	63
77.25000000	9.58333333	2019	Invaded	AP	76	76
-84.41666667	10.08333333	2020	Native	C&SA	64	64
-79.41666667	9.08333333	2020	Native	C&SA	85	85
-84.08333333	10.08333333	1991	Native	C&SA	47	47
-84.58333333	9.75000000	1992	Native	C&SA	64	64
-83.25000000	9.91666667	2008	Native	C&SA	59	59
-84.25000000	10.08333333	2007	Native	C&SA	60	60
-83.08333333	9.75000000	2007	Native	C&SA	71	71
-85.75000000	10.08333333	2004	Native	C&SA	69	69
-85.41666667	10.08333333	2000	Native	C&SA	71	71
-84.25000000	10.25000000	1984	Native	C&SA	47	47
-84.08333333	9.41666667	1993	Native	C&SA	54	54
35.75000000	7.75000000	0	Invaded	AF	50	50
39.25000000	8.41666667	0	Invaded	AF	56	56
39.41666667	8.58333333	0	Invaded	AF	58	58
39.91666667	8.75000000	0	Invaded	AF	60	60
-64.25000000	8.91666667	2020	Native	C&SA	86	86
-83.25000000	8.75000000	2011	Native	C&SA	51	51
-83.58333333	8.75000000	1992	Native	C&SA	50	51
-82.75000000	8.91666667	1991	Native	C&SA	44	44
-83.41666667	8.58333333	2007	Native	C&SA	52	52
-82.91666667	8.75000000	1988	Native	C&SA	54	54
-83.58333333	8.58333333	1978	Native	C&SA	49	50
-82.91666667	8.91666667	1991	Native	C&SA	52	52
36.41666667	7.41666667	0	Invaded	AF	57	57
36.91666667	7.58333333	0	Invaded	AF	52	52
36.58333333	7.58333333	0	Invaded	AF	51	52
35.58333333	6.91666667	0	Invaded	AF	60	60
38.25000000	6.75000000	0	Invaded	AF	58	59
38.41666667	7.08333333	0	Invaded	AF	55	55
13.58333333	7.25000000	2018	Invaded	AF	56	56
-75.58333333	6.25000000	2020	Native	C&SA	57	57
-53.75000000	5.08333333	1991	Native	C&SA	82	82
9.91666667	5.08333333	2017	Invaded	AF	64	64
10.25000000	5.41666667	2018	Invaded	AF	60	60
-54.41666667	4.25000000	2017	Native	C&SA	81	81
-51.91666667	3.75000000	2012	Native	C&SA	67	67
-52.41666667	4.75000000	1980	Native	C&SA	62	62
9.75000000	4.08333333	2018	Invaded	AF	62	62
9.75000000	3.91666667	2018	Invaded	AF	65	65
9.91666667	4.91666667	2017	Invaded	AF	65	65
-53.25000000	3.58333333	2012	Native	C&SA	82	82
34.75000000	0.58333333	0	Invaded	AF	70	70
35.08333333	0.91666667	0	Invaded	AF	56	56
34.41666667	0.58333333	0	Invaded	AF	79	79
34.41666667	0.41666667	0	Invaded	AF	78	78
35.58333333	-0.25000000	0	Invaded	AF	5	38
-78.41666667	-0.25000000	2021	Native	C&SA	9	26
-78.75000000	-0.08333333	2008	Native	C&SA	28	36
29.41666667	0.08333333	0	Invaded	AF	77	77
31.75000000	0.08333333	0	Invaded	AF	81	81
-1.00000000	-1.00000000	1980	Seasonal	NA	0	0
36.08333333	-0.58333333	0	Invaded	AF	3	37
36.41666667	-3.25000000	2017	Invaded	AF	60	60
37.58333333	-6.25000000	0	Invaded	AF	86	86
37.58333333	-6.41666667	0	Invaded	AF	87	87
36.91666667	-7.41666667	0	Invaded	AF	79	79
37.08333333	-7.58333333	0	Invaded	AF	86	86
-36.58333333	-9.08333333	0	Native	C&SA	80	80
34.08333333	-10.75000000	0	Invaded	AF	62	62
-46.08333333	-12.08333333	2015	Native	C&SA	66	66
-45.75000000	-12.08333333	2015	Native	C&SA	68	68
-76.91666667	-12.08333333	2011	Native	C&SA	54	54
34.08333333	-11.91666667	0	Invaded	AF	72	72
-55.58333333	-12.41666667	2015	Native	C&SA	65	65
-58.75000000	-13.58333333	2015	Native	C&SA	72	72
-55.75000000	-12.58333333	2015	Native	C&SA	66	66
34.08333333	-13.08333333	0	Invaded	AF	64	64
-47.91666667	-15.75000000	2021	Native	C&SA	65	65
-47.75000000	-15.75000000	2021	Native	C&SA	65	65
128.75000000	-15.58333333	2020	Invaded	AP	20	20
-54.91666667	-15.25000000	2015	Native	C&SA	70	70
-47.41666667	-15.58333333	2015	Native	C&SA	67	67
30.75000000	-16.41666667	0	Invaded	AF	54	55
-49.25000000	-16.75000000	2015	Native	C&SA	72	72
-49.41666667	-18.08333333	2015	Native	C&SA	77	77
-47.75000000	-21.08333333	2015	Native	C&SA	73	73
-48.25000000	-21.25000000	0	Native	C&SA	75	75
31.25000000	-20.91666667	0	Invaded	AF	60	62
-54.75000000	-22.25000000	2015	Native	C&SA	87	87
-47.25000000	-21.75000000	2014	Native	C&SA	71	71
-46.58333333	-23.75000000	2021	Native	C&SA	48	48
-51.41666667	-23.25000000	2015	Native	C&SA	69	69
18.41666667	-23.25000000	2017	Invaded	AF	3	20
-53.91666667	-24.25000000	2014	Native	C&SA	75	75
-51.25000000	-23.25000000	2014	Native	C&SA	74	74
-65.41666667	-23.75000000	2006	Native	C&SA	0	23
-64.58333333	-23.75000000	2006	Native	C&SA	65	68
-65.41666667	-23.91666667	2006	Native	C&SA	0	31
27.75000000	-25.58333333	2017	Invaded	AF	11	55
-48.91666667	-25.41666667	2010	Native	C&SA	54	55
-48.91666667	-25.25000000	2010	Native	C&SA	52	52
25.91666667	-24.58333333	2019	Invaded	AF	22	49
-50.08333333	-25.08333333	2014	Native	C&SA	53	56
-53.41666667	-24.91666667	2014	Native	C&SA	53	57
-64.25000000	-24.75000000	2009	Native	C&SA	60	64
-65.08333333	-24.75000000	2006	Native	C&SA	17	52
-64.91666667	-25.58333333	2006	Native	C&SA	44	61
24.91666667	-25.08333333	0	Invaded	AF	13	45
-48.75000000	-26.75000000	2021	Native	C&SA	69	69
-64.91666667	-26.91666667	2010	Native	C&SA	54	64
-64.75000000	-26.58333333	2008	Native	C&SA	55	64
-65.41666667	-26.41666667	2008	Native	C&SA	32	52
-58.58333333	-26.75000000	2007	Native	C&SA	75	75
-60.75000000	-26.75000000	2006	Native	C&SA	70	70
-64.75000000	-26.41666667	2005	Native	C&SA	54	64
-66.08333333	-26.75000000	2005	Native	C&SA	0	29
-65.08333333	-25.91666667	2006	Native	C&SA	20	51
-60.58333333	-25.91666667	2006	Native	C&SA	73	73
-65.25000000	-26.75000000	2006	Native	C&SA	49	62
-65.25000000	-26.41666667	2000	Native	C&SA	51	60
-48.58333333	-27.75000000	2021	Native	C&SA	65	65
-51.25000000	-27.41666667	2014	Native	C&SA	33	47
-54.25000000	-28.25000000	2014	Native	C&SA	69	69
-65.75000000	-27.41666667	2010	Native	C&SA	39	62
-65.58333333	-27.75000000	2008	Native	C&SA	39	59
-57.41666667	-27.41666667	2008	Native	C&SA	75	75
-55.75000000	-27.25000000	2009	Native	C&SA	73	73
-56.41666667	-27.25000000	2008	Native	C&SA	74	74
-61.41666667	-27.41666667	2006	Native	C&SA	67	67
-62.41666667	-27.58333333	2006	Native	C&SA	56	58
-52.75000000	-28.41666667	2015	Native	C&SA	62	62
30.25000000	-29.58333333	2020	Invaded	AF	30	54
-56.08333333	-28.41666667	2007	Native	C&SA	72	72
-56.08333333	-28.58333333	2008	Native	C&SA	72	72
-57.91666667	-29.25000000	2010	Native	C&SA	68	68
-62.25000000	-28.91666667	2008	Native	C&SA	57	64
-59.41666667	-28.41666667	2007	Native	C&SA	71	71
-66.75000000	-29.58333333	2005	Native	C&SA	19	30
-64.08333333	-30.41666667	1998	Native	C&SA	7	53
-53.75000000	-29.75000000	2008	Native	C&SA	67	67
-52.25000000	-31.75000000	1950	Native	C&SA	59	59
-68.91666667	-33.08333333	2020	Native	C&SA	0	24
-58.75000000	-34.41666667	2021	Native	C&SA	15	48
-59.91666667	-34.41666667	2008	Native	C&SA	11	51
-64.41666667	-33.91666667	2006	Native	C&SA	0	55
